# Supplementary material for: Ethanolic Extract of Stachys byzantina Leaf: Optimization of Ultrasonic Probe-Assisted Extraction and Characterization
Source: Plants (Basel). 2025 Nov 28;14(23):3636. doi: 10.3390/plants14233636 (PMC12694022; doi:10.3390/plants14233636)
Supplement: Supplementary file 1 [file plants-14-03636-s001.zip]

Archive with 1 entries (1 files):
- plants-3972128-supplementary.pdf
